# Supplementary material for: Do early neural correlates of visual consciousness show the oblique effect? A binocular rivalry and event-related potential study
Source: PLoS One. 2017 Dec 12;12(12):e0188979. doi: 10.1371/journal.pone.0188979 (PMC5726736; doi:10.1371/journal.pone.0188979)
Supplement: S1 Dataset — The dataset contains four worksheets: the first shows the mean binocular rivalry dominance durations, the second and third show the mean amplitudes of the P1 and N1 time windows, respectively, at left and right frontal, central, parietal, and occipital electrodes, and the fourth shows the significant time points for the point-by-point t-tests (see text). (XLSX) [file pone.0188979.s001.xlsx]

## Sheet: Worksheet 1
Do early neural correlates of visual consciousness show the oblique effect? A binocular rivalry and event-related potential study
S1 Dataset - Worksheet 1: Mean binocular rivalry dominance durations
Cadinal	Oblique
1.97	1.76
1.81	1.89
2.76	2.49
2.87	2.63
1.62	1.76
1.46	1.39
2.37	1.97
2.5	2.58
1.58	1.37
2.4	2.09
3.21	3.44
1.87	1.9
0.65	0.68
1.37	1.48
1.9	1.79

## Sheet: Worksheet 2
Do early neural correlates of visual consciousness show the oblique effect? A binocular rivalry and event-related potential study
S1 Dataset - Worksheet 2: Mean amplitudes of the P1 time window
Left_Frontal_Cardinal_Perceived	Left_Frontal_Cardinal_NotPerceived	Left_Frontal_Oblique_Perceived	Left_Frontal_Oblique_NotPerceived	Right_Frontal_Cardinal_Perceived	Right_Frontal_Cardinal_NotPerceived	Right_Frontal_Oblique_Perceived	Right_Frontal_Oblique_NotPerceived	Left_Central_Cardinal_Perceived	Left_Central_Cardinal_NotPerceived	Left_Central_Oblique_Perceived	Left_Central_Oblique_NotPerceived	Right_Central_Cardinal_Perceived	Right_Central_Cardinal_NotPerceived	Right_Central_Oblique_Perceived	Right_Central_Oblique_NotPerceived	Left_Parietal_Cardinal_Perceived	Left_Parietal_Cardinal_NotPerceived	Left_Parietal_Oblique_Perceived	Left_Parietal_Oblique_NotPerceived	Right_Parietal_Cardinal_Perceived	Right_Parietal_Cardinal_NotPerceived	Right_Parietal_Oblique_Perceived	Right_Parietal_Oblique_NotPerceived	Left_Occipital_Cardinal_Perceived	Left_Occipital_Cardinal_NotPerceived	Left_Occipital_Oblique_Perceived	Left_Occipital_Oblique_NotPerceived	Right_Occipital_Cardinal_Perceived	Right_Occipital_Cardinal_NotPerceived	Right_Occipital_Oblique_Perceived	Right_Occipital_Oblique_NotPerceived
-2.00781	-0.836713	-1.39803	-1.16659	-0.908656	-0.204327	-0.488782	-0.805179	-1.40338	-0.879384	-0.227969	-0.69917	-0.197269	-0.151355	0.23494	0.814902	-0.014391	-0.556115	0.68698	0.007926	0.794109	0.002005	1.43642	1.38516	1.93473	-0.166418	1.59059	0.893925	1.90487	0.28048	2.08232	1.73896
1.77047	0.672941	0.534628	0.103638	0.470096	2.8016	0.044686	-0.668006	0.925345	1.4379	1.20764	0.919119	0.723058	0.986916	0.315904	0.19454	1.21751	-0.000943	1.05981	0.758899	1.19448	-0.835092	0.443253	0.461373	1.82083	-0.425677	0.599874	1.9231	1.32921	-1.93855	1.36288	1.4989
0.606053	0.085608	-1.83705	0.650459	1.84278	0.708921	-1.08289	1.18022	0.297401	0.381248	-0.212059	-0.871015	2.47878	1.20666	1.14613	0.505391	-0.408628	0.932336	0.401293	-1.61449	2.97357	1.93621	1.99866	0.551619	0.698444	1.24903	1.37279	-0.669809	3.90539	1.66839	2.84245	0.594701
0.941768	0.042874	-0.968629	1.24476	0.676046	0.778013	-1.34874	0.334034	0.442229	-0.185321	-0.777908	0.737403	0.385357	0.569921	-0.965529	0.377348	-0.468242	-0.174269	-1.29729	-0.616037	-0.253813	0.137074	-1.00325	-1.10367	-2.39779	-1.76974	-2.86138	-2.82807	-1.67301	-1.57358	-2.04666	-3.04615
1.60686	-4.69401	3.77374	-1.81291	2.27666	-4.15418	4.70078	0.295321	1.91597	-2.64381	5.18681	-2.08299	2.96172	-3.29008	7.80845	-0.241849	1.60086	1.56655	6.99707	-2.61437	3.19623	0.685778	9.19665	-1.05724	0.799378	3.87459	8.6296	-2.26015	7.31668	5.59426	12.6535	1.30084
-1.19987	-0.287544	-0.964387	-0.595054	-1.20074	-0.445067	-0.5862	-0.16325	-0.162829	1.33814	-0.041489	0.514967	-0.460813	0.751602	0.725931	0.502987	0.856145	1.61115	1.19459	1.69043	1.03943	1.22746	2.61255	1.72758	3.05	2.91727	3.74083	3.24649	2.98486	2.1638	3.90791	3.07768
0.214623	-0.08774	1.44724	1.24171	-1.00244	-0.283713	3.61628	1.3513	-0.145852	-0.354333	2.40595	0.14967	0.027474	-0.042312	4.04982	0.707371	-2.23903	-1.48038	1.78467	-2.13995	-2.66989	-0.086813	3.09585	-1.80052	-2.84747	-2.48353	-0.904562	-3.21617	-1.8304	-0.603898	2.54567	-1.78067
0.253817	-0.011035	0.110334	0.117459	0.887663	-0.901514	0.114104	0.364122	1.35184	0.291226	0.669273	0.281805	1.61053	-0.280222	1.00392	0.706507	1.30707	-1.01341	0.08046	-0.57884	1.51564	-0.611621	0.473691	0.3385	-0.490089	-3.39509	-1.3714	-2.15216	-0.674898	-2.94221	-1.02692	-1.8155
-1.12091	-0.714613	0.335573	1.09793	-0.931004	-0.325707	-0.051632	1.58077	-2.80186	-1.17327	0.938621	0.872521	-0.537251	-0.469024	1.55732	1.72053	-3.46855	-2.65426	0.900804	-0.163733	-1.28333	-0.90475	1.66782	0.877544	-2.23565	-1.72095	1.54936	0.18918	-0.39345	-0.115078	2.95602	1.42078
-3.15203	-3.35204	-1.14614	0.41551	-3.47214	-2.3424	-0.578697	-1.07898	-2.54511	-2.78913	-1.97506	-0.037589	-3.45317	-2.21795	-2.86619	-0.668069	0.142189	-2.888	-2.45845	0.811593	-1.14207	-2.4628	-3.52191	0.469415	1.87204	-1.64991	-1.63391	1.8328	1.28447	-0.248092	-1.49743	1.7305
-1.47114	-2.39172	-3.1598	-2.31037	-1.13694	-2.69685	-1.99354	-3.00414	-0.375723	-4.30604	-4.26322	-2.85915	0.201072	-4.00554	-1.92078	-3.25978	0.493789	-4.01348	-4.26669	-3.67998	4.35215	-1.4692	0.039105	-2.10514	2.49094	-3.26786	-2.54579	-2.95856	7.27031	0.965947	3.6055	-0.436533
1.58232	0.849293	-1.49258	0.098371	0.92907	0.488427	-1.77315	0.610363	2.80995	1.85787	-0.094986	0.54325	2.07433	0.439346	-1.56465	1.16194	4.22261	1.35788	0.007443	2.07947	2.91746	-0.478146	-1.78631	1.17205	6.5086	1.87836	1.75493	3.88464	3.38919	-0.334235	-1.16999	1.22523
0.78593	-0.211595	-0.090163	0.18464	0.52574	0.552493	0.447557	0.521324	0.132757	0.59632	1.34878	0.877491	0.121061	0.628916	0.847511	1.98317	-0.141441	1.73458	1.79989	0.924392	0.343789	1.10672	1.38368	1.90989	-0.036497	2.50942	2.29082	0.974413	0.556353	1.40412	1.79708	2.01952
0.43759	-1.29695	0.389785	0.057935	0.76137	-1.08163	0.112904	0.626116	-0.050272	0.194809	0.069772	-0.645793	-0.014853	0.248885	0.595927	-0.40162	-0.87039	0.015841	-0.758813	-1.94427	-0.351916	0.568074	-0.283305	-1.48365	-0.71044	-0.094576	-0.594593	-1.72961	-0.21872	0.326076	-0.467619	-1.5962
-0.236166	-0.510017	0.552435	0.358207	-0.270731	-0.611412	0.814196	0.175959	0.003902	-0.593798	-0.385832	0.327203	0.229643	-0.406119	0.334819	-0.106029	0.750823	-0.052358	-0.616164	0.520059	1.36938	0.894129	1.90932	0.886873	1.36771	0.751349	-0.466861	1.20279	1.81879	1.24847	1.40076	1.70031

## Sheet: Worksheet 3
Do early neural correlates of visual consciousness show the oblique effect? A binocular rivalry and event-related potential study
S1 Dataset - Worksheet 3: Mean amplitudes of the N1 time window
Left_Frontal_Cardinal_Perceived	Left_Frontal_Cardinal_NotPerceived	Left_Frontal_Oblique_Perceived	Left_Frontal_Oblique_NotPerceived	Right_Frontal_Cardinal_Perceived	Right_Frontal_Cardinal_NotPerceived	Right_Frontal_Oblique_Perceived	Right_Frontal_Oblique_NotPerceived	Left_Central_Cardinal_Perceived	Left_Central_Cardinal_NotPerceived	Left_Central_Oblique_Perceived	Left_Central_Oblique_NotPerceived	Right_Central_Cardinal_Perceived	Right_Central_Cardinal_NotPerceived	Right_Central_Oblique_Perceived	Right_Central_Oblique_NotPerceived	Left_Parietal_Cardinal_Perceived	Left_Parietal_Cardinal_NotPerceived	Left_Parietal_Oblique_Perceived	Left_Parietal_Oblique_NotPerceived	Right_Parietal_Cardinal_Perceived	Right_Parietal_Cardinal_NotPerceived	Right_Parietal_Oblique_Perceived	Right_Parietal_Oblique_NotPerceived	Left_Occipital_Cardinal_Perceived	Left_Occipital_Cardinal_NotPerceived	Left_Occipital_Oblique_Perceived	Left_Occipital_Oblique_NotPerceived	Right_Occipital_Cardinal_Perceived	Right_Occipital_Cardinal_NotPerceived	Right_Occipital_Oblique_Perceived	Right_Occipital_Oblique_NotPerceived
-0.982548	-1.0544	0.172664	-1.01465	-1.0219	-0.759695	-0.000629	-1.24518	-0.961969	-1.41919	-1.06936	-1.40839	-1.11816	-0.672384	-0.936554	-0.472914	-0.915026	-1.22735	-1.27995	-1.24039	-2.42576	-1.40358	-1.47548	-1.11489	0.019815	-0.187252	0.132194	0.258247	-2.15543	-0.537355	-0.308386	0.030901
4.01873	2.55229	2.31112	2.91232	2.86918	3.64393	2.53134	2.90729	2.6667	2.37251	2.59868	2.52069	0.904189	0.950315	1.50871	2.22484	-0.549502	-0.687342	-0.679721	0.824728	-1.34718	-2.41897	-2.23445	0.212315	-3.55053	-4.00198	-3.62968	-1.10756	-4.93705	-6.45671	-4.13419	-1.91846
0.84762	2.06981	-0.075041	0.836764	2.21761	2.38197	-0.603246	0.394313	2.59942	3.69429	2.69867	1.62645	1.9042	3.24009	0.742693	-0.038537	4.08912	3.45088	4.349	3.17641	1.72286	1.32143	0.737686	-0.242171	4.2743	3.9864	5.28835	4.92551	2.7062	2.12956	3.21317	1.98163
-0.052881	0.062469	2.12524	1.41323	-0.601892	-0.322432	1.22226	-0.245657	1.12058	-1.00928	1.65976	0.369468	-0.512194	-1.49259	0.433208	-0.880174	-1.40474	-3.56773	-1.55094	-3.21453	-2.35954	-3.85287	-2.20681	-3.92702	-3.32896	-3.607	-2.72538	-3.69025	-3.38456	-3.6024	-2.3031	-3.83922
-5.83167	-4.53707	2.80528	0.668154	-5.31822	-6.29713	3.16782	1.12084	-4.21602	-1.67918	4.28122	0.310777	-7.55323	-4.55628	3.66265	1.08226	-3.97193	0.998038	3.12789	-0.833431	-8.18622	-2.25819	0.610861	-1.89679	-5.76472	2.11382	3.26701	-1.22047	-9.10131	-1.3115	-5.11412	-3.23317
1.64006	2.17376	0.2008	0.36773	0.634845	1.58184	0.219884	0.847569	2.404	3.761	1.82134	1.82415	1.30076	3.22808	1.75853	1.80772	2.38874	3.33697	2.7667	2.10361	1.27144	2.6204	2.81606	2.11952	2.5591	2.41314	3.15389	2.39822	2.24866	2.00515	3.29228	2.17324
-1.18333	-0.458697	1.3608	0.490228	-1.91012	-0.222325	2.03547	1.17591	-2.13388	-1.25539	-0.96346	1.66645	-1.01576	-0.649495	0.746409	3.20204	-3.61753	-1.77454	-1.79008	1.69625	-3.5023	-2.35224	-1.53203	2.68773	-3.13989	-2.24115	-0.461913	1.32028	-2.89014	-2.85611	-0.49311	1.91786
-0.754393	-0.173728	-1.09005	0.469861	-0.334137	-0.757185	-0.910682	0.087062	-0.152093	-0.933886	-0.661892	0.596284	0.177813	-1.28928	-0.338226	-0.753635	-1.16926	-3.14642	-1.06658	-0.950412	-0.94525	-2.83572	-1.03654	-2.07848	-2.41336	-4.40474	-1.31854	-2.41177	-2.03089	-3.66214	-1.07048	-3.29647
2.6054	0.094184	2.28827	1.20813	2.24454	-0.38415	2.66967	1.78822	3.1119	1.37733	3.83427	1.12551	3.36881	0.800395	4.10049	2.07332	2.2128	0.567805	3.03589	-0.568678	2.41121	1.35616	3.33963	0.042131	1.46551	1.01426	2.37822	-1.19725	1.17076	1.77005	3.16295	-0.567812
0.047092	-0.342424	1.52949	1.96117	0.764967	0.308745	2.78217	2.34968	-4.18106	-0.165935	-1.77358	-2.10529	-1.56044	0.459046	0.95893	-0.23126	-3.16582	1.96953	-1.22486	-3.14832	0.724024	4.48299	2.45166	-0.948139	-4.25155	1.47046	-0.737031	-3.62831	0.04446	3.4517	2.05124	-2.16242
3.11642	3.40066	2.28491	2.17775	2.67011	2.42053	0.904119	1.50385	3.81916	0.733035	1.39432	1.21618	0.537206	-2.16066	-1.58553	-1.63221	-2.63402	-5.94908	-4.78769	-5.20203	-4.13363	-7.66499	-5.70044	-7.72506	-7.99569	-10.9769	-8.33625	-9.59306	-9.99523	-12.9829	-9.6542	-13.2195
5.90937	3.16553	1.23501	0.170652	6.1391	3.5594	3.55694	1.07657	5.16919	2.12279	1.36728	-0.374763	4.49885	2.43705	2.44558	0.1989	0.387798	-0.874042	-1.75492	-2.63967	1.67661	0.215745	-0.224133	-1.61299	-3.50498	-4.30999	-3.55266	-4.41718	-1.26743	-1.35763	-1.94321	-2.22342
0.010962	-3.09095	-2.14896	-1.60117	-1.33379	-3.0364	-3.21515	-2.28695	-1.40186	-2.48202	-1.69248	-1.43339	-2.89244	-2.55987	-3.33951	-1.74915	-1.55558	-0.980282	-1.0275	-0.573774	-3.11404	-1.94912	-2.34098	-1.22826	-0.339246	0.189138	0.315037	0.838259	-2.72604	-1.67928	-1.1758	-0.569817
0.218938	-0.710292	0.689941	-0.346289	0.57999	-0.511088	0.23026	-0.041209	-0.9754	-0.016049	-0.472464	-1.69655	-1.26015	0.105122	-0.843059	-1.96694	-3.85088	-2.21589	-3.60715	-5.4347	-4.54207	-2.71207	-4.71936	-5.88458	-4.20483	-2.60005	-3.74884	-5.5566	-5.22607	-3.62642	-5.64926	-6.61773
0.915902	1.42238	1.24264	0.408653	1.74591	1.62306	1.87505	0.894777	-0.079072	-0.933651	-0.119147	-1.34033	-0.579546	-2.13037	-1.4828	-2.22872	-5.63157	-6.79767	-5.99329	-6.94264	-7.35609	-8.27589	-7.29178	-7.60617	-8.60407	-9.48235	-9.18389	-8.98324	-9.52824	-10.2249	-9.02674	-7.74893

## Sheet: Worksheet 4
Do early neural correlates of visual consciousness show the oblique effect? A binocular rivalry and event-related potential study
S1 Dataset - Worksheet 4: Point-by-point comparisons
Cardinal_Perceived_96-108	Cardinal_NotPerceived_96-108	Oblique_Perceived_122-132	Oblique_NotPerceived_122-132	Cardinal_Perceived_164-184	Oblique_Perceived_164-184
2.02217	0.4796	0.477217	-0.26	-2.36501	-0.444127
1.47141	-1.74204	-2.95618	-2.40088	-5.17118	-4.02231
4.07921	1.72509	2.07277	-1.33537	2.71808	3.42215
-1.74963	-1.57964	-0.7426	-2.65377	-3.4009	-2.31149
7.65723	5.56604	9.22687	0.58695	-10.2506	-4.96587
2.98554	2.15477	1.7145	1.48103	2.27346	3.32861
-1.80537	-0.7088	0.485417	-2.43247	-3.0011	-0.236082
-0.572714	-2.90754	-1.48628	-1.44168	-1.97835	-0.925609
-0.518171	-0.258686	3.4513	1.0827	1.03086	3.1634
1.47909	-0.289843	0.49405	0.514617	-0.145264	2.0879
7.8827	1.47129	-5.25732	-8.93853	-10.1296	-9.58986
3.32957	-0.238243	1.19648	0.484633	-1.34534	-2.00836
0.566643	1.42854	2.93638	3.25278	-2.82393	-1.26986
-0.326586	0.326186	-2.01885	-5.61385	-5.18301	-5.72129
1.86854	1.31106	-3.72823	-2.12762	-9.68086	-9.06908
